# Supplementary material for: Targeting c-IAP1, c-IAP2, and Bcl-2 Eliminates Senescent Glioblastoma Cells Following Temozolomide Treatment
Source: Cancers (Basel). 2021 Jul 17;13(14):3585. doi: 10.3390/cancers13143585 (PMC8306656; doi:10.3390/cancers13143585)
Supplement: Supplementary file 1 [file cancers-13-03585-s001.zip]

Archive with 1 entries (1 files):
- cancers-1281037-supplementary.pdf
